# Supplementary material for: Comparative Metabolomics of Ligulate and Tubular Flowers of Two Cultivars of Calendula officinalis L
Source: Metabolites. 2024 Feb 26;14(3):140. doi: 10.3390/metabo14030140 (PMC10972464; doi:10.3390/metabo14030140)
Supplement: Supplementary file 1 [file metabolites-14-00140-s001.zip]

Archive with 1 entries (1 files):
- metabolites-2876807-supplementary.pdf
